# Supplementary material for: Inhibition of transcriptional regulation of detoxification genes contributes to insecticide resistance management in Spodoptera exigua
Source: Commun Biol. 2025 Jan 27;8:128. doi: 10.1038/s42003-025-07560-8 (PMC11772755; doi:10.1038/s42003-025-07560-8)
Supplement: Supplementary file 2 — Supplementary Data [file 42003_2025_7560_MOESM2_ESM.xlsx]

## Sheet: Fig.1 
	A
		core promoter		Relative luciferase activity
			Control	0.53	0.64	0.34	0.32	0.71	0.35
			Lambda-Cyhalothrin	0.73	0.35	0.81	0.62	0.31	0.57
			Chlorpyrifos	0.38	0.42	0.75	0.59	0.29	0.83
		CncC+core promoter
			Control	33.64	25.12	35.9	28.31	37.44	27.89
			Lambda-Cyhalothrin	83.27	84.65	114.83	115.75	85.52	102.74
			Chlorpyrifos	127.83	120.45	157.81	168.44	170.35	148.63
	B		Relative luciferase activity
		Control	31.73	39.33	25.62	24.75	23.96	22.47
		Sofalcone	25.81	37.98	28.77	38.46	29.05	32.57
		Chlorpyrifos	158.38	145.92	171.27	167.44	165.03	174.82
		Chlorpyrifos+Sofalcone	65.85	75.61	80.94	87.55	83.52	69.77
		Lambda-Cyhalothrin	94.73	118.47	126.93	129.84	108.71	92.75
		Lambda-Cyhalothrin+Sofalcone	44.72	45.53	52.86	57.91	58.62	53.43

## Sheet: Fig.2
	CYP321A8		Relative expression level									CYP321B1		Relative expression level
		Control	0.94	0.97	1.04	1.24	1.15						Control	0.83	1.19	0.97	1.12	0.86
		Sofalcone	1.33	1.04	1.37	0.93	1.24						Sofalcone	1.32	0.94	1.11	0.86	1.36
		Chlorpyrifos	9.82	9.04	7.43	8.59	9.72						Chlorpyrifos	3.56	3.19	2.47	2.65	2.78
		Chlorpyrifos+Sofalcone	3.71	4.83	4.08	3.88	4.63						Chlorpyrifos+Sofalcone	1.31	1.56	1.73	1.39	1.63
		Lambda-Cyhalothrin	18.03	25.82	22.63	19.33	20.72						Lambda-Cyhalothrin	21.14	18.92	16.54	19.97	17.13
		Lambda-Cyhalothrin+Sofalcone	8.03	7.51	6.04	6.48	5.92						Lambda-Cyhalothrin+Sofalcone	2.89	3.76	2.91	3.22	2.72
	CYP321A9	Control	0.83	0.99	1.24	0.78	1.19					CYP9A11
		Sofalcone	1.22	0.94	1.03	0.83	0.91						Control	0.84	1.11	0.93	1.03	0.98
		Chlorpyrifos	8.24	7.49	8.87	7.01	7.25						Sofalcone	0.95	1.27	1.03	1.38	0.82
		Chlorpyrifos+Sofalcone	3.67	4.02	4.38	4.61	3.87						Chlorpyrifos	2.78	2.33	2.76	2.04	2.18
		Lambda-Cyhalothrin	14.21	12.48	14.82	12.44	13.28						Chlorpyrifos+Sofalcone	1.23	1.08	0.97	1.29	1.31
		Lambda-Cyhalothrin+Sofalcone	7.52	9.03	8.27	9.68	8.05						Lambda-Cyhalothrin	2.47	2.09	1.83	2.11	1.92
													Lambda-Cyhalothrin+Sofalcone	0.83	1.04	0.97	1.13	0.89
	CYP321A16
		Control	0.83	0.91	0.88	1.28	1.31					CYP9A27
		Sofalcone	0.83	1.26	0.91	0.74	1.24						Control	1.22	0.93	1.17	0.96	0.84
		Chlorpyrifos	22.83	26.89	23.55	23.86	24.71						Sofalcone	0.83	1.19	0.76	0.91	1.05
		Chlorpyrifos+Sofalcone	14.33	17.19	18.92	16.82	17.71						Chlorpyrifos	3.02	2.95	3.28	3.31	2.47
		Lambda-Cyhalothrin	27.88	34.02	29.58	35.31	29.86						Chlorpyrifos+Sofalcone	1.34	1.52	1.83	1.79	1.61
		Lambda-Cyhalothrin+Sofalcone	4.83	6.72	7.4	5.94	6.22						Lambda-Cyhalothrin	3.29	4.01	3.78	3.09	3.11
													Lambda-Cyhalothrin+Sofalcone	1.67	1.69	2.1	1.88	2.07

## Sheet: Fig.3
	GSTe2		Relative expression level								GSTe14		Relative expression level
		Control	1.25	1.42	0.78	0.72	0.86					Control	0.92	1.2	0.94	0.98	1.12
		Sofalcone	1.14	1.25	1.28	0.91	0.87					Sofalcone	1.48	1.59	1.32	1.07	1.05
		Chlorpyrifos	10.76	12.94	10.83	12.33	11.72					Chlorpyrifos	4.89	5.71	5.02	4.58	4.67
		Chlorpyrifos+Sofalcone	7.12	7.27	6.84	8.52	7.01					Chlorpyrifos+Sofalcone	2.88	2.63	2.82	2.49	2.66
		Lambda-Cyhalothrin	2.98	3.05	4.12	2.67	3.32					Lambda-Cyhalothrin	2.83	3.18	3.44	3.63	2.71
		Lambda-Cyhalothrin+Sofalcone	1.64	1.58	1.22	1.21	1.73					Lambda-Cyhalothrin+Sofalcone	0.94	1.32	1.14	1.29	1.25
	GSTe6										GSTo2
		Control	0.87	1.25	1.03	1.22	1.38					Control	1.16	1.23	1.04	1.19	0.94
		Sofalcone	0.82	1.03	1.18	0.97	0.78					Sofalcone	0.83	1.15	0.97	0.92	1.03
		Chlorpyrifos	13.98	15.03	15.39	13.79	14.88					Chlorpyrifos	1.69	1.84	1.73	1.9	1.87
		Chlorpyrifos+Sofalcone	2.64	4.32	3.84	3.09	4.11					Chlorpyrifos+Sofalcone	0.83	1.04	1.11	0.96	0.93
		Lambda-Cyhalothrin	13.82	14.92	18.33	15.39	16.25					Lambda-Cyhalothrin	1.53	1.62	1.55	1.69	1.47
		Lambda-Cyhalothrin+Sofalcone	7.73	8.4	9.32	6.92	6.44					Lambda-Cyhalothrin+Sofalcone	1.03	1.29	1.14	0.97	1.21

## Sheet: Fig.4
	CarE1		Relative expression level							CarE4		Relative expression level
		Control	1.33	1.22	0.77	0.76	0.91				Control	0.95	0.93	1.2	0.87	1.06
		Sofalcone	1.07	1.28	1.45	0.95	1.17				Sofalcone	1.01	1.18	0.93	1.3	0.99
		Chlorpyrifos	2.78	3.59	3.27	2.91	3.46				Chlorpyrifos	1.03	1.21	1.13	1.04	1.07
		Chlorpyrifos+Sofalcone	1.82	1.64	1.53	1.94	1.76				Chlorpyrifos+Sofalcone	0.94	0.92	0.91	1.04	1.02
		Lambda-Cyhalothrin	3.7	4.19	4.13	3.87	4.29				Lambda-Cyhalothrin	0.81	0.84	0.97	1.15	0.88
		Lambda-Cyhalothrin+Sofalcone	1.83	1.93	2.26	2.34	1.75				Lambda-Cyhalothrin+Sofalcone	0.93	1.01	0.98	0.96	0.86
	CarE2									CarE5
		Control	1.01	0.97	0.93	1.14	1.04				Control	1.02	1.17	0.97	0.98	1.08
		Sofalcone	0.94	0.87	1.21	0.96	0.85				Sofalcone	1.13	0.95	1.03	1.21	0.89
		Chlorpyrifos	0.93	0.97	0.95	1.31	1.18				Chlorpyrifos	5.12	4.31	4.98	5.02	4.26
		Chlorpyrifos+Sofalcone	0.94	1.19	0.78	1.16	0.98				Chlorpyrifos+Sofalcone	2.42	1.51	2.17	2.38	1.62
		Lambda-Cyhalothrin	1.32	1.25	0.84	1.06	1.11				Lambda-Cyhalothrin	2.43	2.41	2.29	2.92	3.26
		Lambda-Cyhalothrin+Sofalcone	1.23	1.33	1.17	1.26	1.09				Lambda-Cyhalothrin+Sofalcone	1.83	1.74	1.49	1.63	1.52

## Sheet: Fig.5
	P450		P450 enzyme activity
		Control	36.22	36.1	32.23	32.81	32.59
		Sofalcone	33.81	35.49	29.44	30.63	28.68
		Chlorpyrifos	71.31	70.37	62.83	63.66	65.05
		Chlorpyrifos+Sofalcone	49.28	46.39	42.77	49.62	43.11
		Lambda-Cyhalothrin	60.28	60.78	52.82	65.84	55.01
		Lambda-Cyhalothrin+Sofalcone	47.12	41.39	42.77	45.73	43.98
	GST		GST enzyme activity
		Control	3.13	3.02	2.39	2.38	2.46
		Sofalcone	2.85	2.56	2.39	2.23	2.17
		Chlorpyrifos	4.97	5.43	6.12	5.13	4.69
		Chlorpyrifos+Sofalcone	3.62	3.69	3.74	3.89	3.58
		Lambda-Cyhalothrin	6.02	5.88	5.91	5.8	6.17
		Lambda-Cyhalothrin+Sofalcone	3.98	3.87	3.25	3.38	3.46
	EST		EST enzyme activity
		Control	5.22	5.37	5.54	4.94	4.85
		Sofalcone	5.68	5.49	5.92	4.58	4.71
		Chlorpyrifos	11.37	10.33	10.48	11.52	10.71
		Chlorpyrifos+Sofalcone	6.72	6.44	7.32	7.93	6.16
		Lambda-Cyhalothrin	11.13	11.87	9.64	10.28	10.32
		Lambda-Cyhalothrin+Sofalcone	7.52	8.07	7.47	7.72	8.23

## Sheet: Fig.6
				Relative luciferase activity
			CYP321A9+pIB	2.87	2.09	1.95	2.23
			CYP321A9+Maf	3.89	2.06	4.99	3.26
			CYP321A9+CncC	10.08	7.35	8.23	9.06
			CYP321A9+CncC/Maf	17.23	15.03	12.61	14.56

## Sheet: Fig.7
				CncC		Relative expression level
					Control	0.75	0.95	1.37	1.08	1.35
					Sofalcone	1.02	0.89	0.94	1.12	1.21
					Chlorpyrifos	4.88	4.75	5.88	5.21	5.99
					Chlorpyrifos+Sofalcone	1.78	2.36	2.58	2.18	1.85
					Lambda-Cyhalothrin	5.89	5.01	4.24	4.39	5.26
					Lambda-Cyhalothrin+Sofalcone	1.78	2.31	2.55	1.77	2.99
				Maf	Control	1.01	0.88	1.29	0.84	1.22
					Sofalcone	0.92	0.87	1.36	1.27	0.83
					Chlorpyrifos	2.89	2.91	3.7	3.38	2.83
					Chlorpyrifos+Sofalcone	1.48	1.69	1.93	1.95	1.48
					Lambda-Cyhalothrin	3.25	2.78	2.61	3.09	2.91
					Lambda-Cyhalothrin+Sofalcone	1.58	1.97	1.86	1.79	1.93

## Sheet: Fig.8
	GSH-Px										H2O2											MDA
		Control		GSH-Px activity								Control		hydrogen peroxide									Control		MDA content
			0h	19.73	20.56	23.81	26.42	25.68					0h	23.87	21.53	27.18	25.6	25.81						0h	5.96	5.32	7.58	7.04	7.66
			6h	21.53	15.72	14.8	16.95	20.34					6h	25.57	22.78	21.66	27.89	29.36						6h	7.98	9.52	8.51	7.42	7.78
			24h	31.44	32.85	28.61	27.46	29.73					24h	21.48	23.19	26.84	27.91	21.73						24h	8.95	9.52	7.47	9.85	10.57
			48h	34.28	35.72	28.64	27.31	29.5					48h	32.81	32.77	25.49	25.73	31.56						48h	9.84	10.18	12.35	15.51	13.72
			72h	46.87	42.33	37.82	35.67	38.49					72h	32.38	27.83	34.17	28.3	29.61						72h	18.08	23.38	22.91	23.83	17.16
		Sofalcone										Sofalcone											Sofalcone
			0h	24.92	29.83	30.62	22.74	21.66					0h	22.63	25.82	23.41	26.49	21.72						0h	7.12	6.83	5.15	4.55	4.68
			6h	20.75	23.81	29.74	21.31	26.07					6h	25.73	27.25	23.61	23.44	21.84						6h	11.72	8.63	8.11	10.27	10.48
			24h	23.73	24.29	27.1	29.36	28.84					24h	24.62	26.81	28.9	27.32	24.43						24h	9.08	11.54	10.89	12.92	9.15
			48h	34.72	41.48	35.42	34.95	41.14					48h	24.51	25.73	27.12	28.57	23.81						48h	12.28	10.71	17.09	16.37	14.2
			72h	47.24	38.63	42.73	41.78	46.97					72h	20.86	26.71	27.42	29.94	23.13						72h	27.19	25.42	24.85	20.47	19.73
		Chlorpyrifos	0h	27.32	24.1	21.89	20.75	27.83				Chlorpyrifos											Chlorpyrifos
			6h	36.89	43.12	38.75	37.31	46.56					0h	19.43	25.02	21.64	23.82	20.73						0h	4.93	6.21	7.09	5.49	5.32
			24h	51.23	43.72	48.92	42.81	40.77					6h	26.21	23.87	28.64	24.98	22.72						6h	14.75	10.84	11.62	12.71	10.63
			48h	67.82	75.16	66.73	77.59	68.17					24h	23.26	22.2	26.35	26.46	22.12						24h	23.19	21.38	19.27	18.46	19.64
			72h	79.11	82.68	89.3	80.73	86.46					48h	86.92	78.33	74.79	71.18	67.34						48h	24.92	20.19	26.47	22.75	23.61
													72h	135.28	172.13	150.64	173.88	149.72						72h	53.38	52.82	47.73	49.28	45.45
		Chlorpyrifos+Sofalcone	0h	23.78	22.82	26.91	25.44	21.25
			6h	28.31	22.54	26.71	25.88	21.95				Chlorpyrifos+Sofalcone	0h	22.39	24.17	23.53	26.59	23.85					Chlorpyrifos+Sofalcone
			24h	27.3	34.23	29.11	32.74	35.72					6h	20.83	23.75	22.91	23.72	23.82						0h	5.02	6.02	5.58	6.69	6.15
			48h	43.03	47.75	45.63	42.87	48.38					24h	27.09	28.37	25.95	24.77	28.32						6h	7.25	7.12	8.01	9.48	9.52
			72h	64.43	67.53	61.86	53.37	56.34					48h	43.28	37.92	36.84	42.64	36.7						24h	10.48	9.03	13.27	12.45	11.93
													72h	76.37	86.92	96.85	78.89	88.32						48h	14.27	13.19	12.42	14.87	15.05
		Lambda-Cyhalothrin																						72h	38.04	34.27	34.13	37.44	38.28
			0h	23.78	21.65	27.86	27.73	25.11				Lambda-Cyhalothrin	0h	22.84	25.32	23.19	20.94	24.85
			6h	48.27	46.82	49.38	42.67	43.55					6h	26.73	23.84	25.92	22.97	20.48					Lambda-Cyhalothrin	0h	4.72	5.42	6.89	6.27	5.85
			24h	48.26	54.38	61.72	52.85	51.85					24h	48.29	49.31	43.65	44.48	45.57						6h	50.38	45.33	51.54	46.21	44.54
			48h	78.46	71.52	72.27	75.63	80.91					48h	44.83	43.26	49.75	50.44	51.39						24h	47.73	56.82	57.91	53.77	46.48
			72h	84.75	82.11	75.93	78.44	85.69					72h	63.92	55.48	53.02	60.74	61.82						48h	104.28	93.51	90.39	98.87	92.44
																								72h	113.96	97.82	110.29	94.37	93.62
		Lambda-Cyhalothrin+Sofalcone										Lambda-Cyhalothrin+Sofalcone
			0h	22.73	23.89	29.65	28.35	27.12					0h	20.39	23.74	24.04	24.38	22.28					Lambda-Cyhalothrin+Sofalcone	0h	5.88	6.03	5.57	6.29	6.11
			6h	28.47	30.61	23.54	22.83	27.12					6h	24.28	22.73	20.92	26.78	23.46						6h	28.74	29.48	32.81	33.88	27.96
			24h	31.09	34.27	36.89	38.73	33.79					24h	25.48	29.11	25.54	30.82	28.76						24h	35.72	38.96	32.75	31.28	30.84
			48h	52.81	48.32	47.19	54.72	53.87					48h	35.29	34.71	29.49	33.74	38.12						48h	48.74	35.85	51.92	37.34	42.21
			72h	54.83	62.38	62.49	64.82	56.91					72h	39.82	36.79	37.41	42.92	43.74						72h	58.22	48.19	52.23	69.48	65.83

## Sheet: Fig.S1
				Relative fluorescence activity
			Control	46.38	34.67	32.84	45.48	30.28	47.83
			Sofalcone	35.55	43.58	36.91	42.84	37.81	44.72
			2'-Hydroxy-4,4',6'-Trimethoxychalcone	56.93	54.28	69.45	68.82	73.08	72.63
			4-Methoxychalcone	52.93	60.89	48.73	64.84	66.82	51.34
			Chalcone	155.83	173.28	186.39	194.97	163.28	203.78
			Trans-chalcone	87.51	96.82	90.76	92.97	86.73	108.17
			Catechin hydrate	75.47	80.55	84.19	74.83	93.83	90.77
			4-Cholorchalcone	82.82	72.38	92.73	94.92	85.12	77.38
			2'-Hydroxy-4'-Methoxychalcone	85.38	86.71	70.42	67.21	93.74	72.81
			4-Hydroxychalcone	67.11	79.42	84.78	70.32	65.01	86.37
			4-Nitrochalcone	95.83	96.75	109.27	112.98	97.38	113.42
			4-Fluorochalcone	95.72	99.41	115.87	108.63	87.47	118.34
			Isoliquiritigenin	55.49	62.91	60.38	61.35	56.45	60.82
			Halofuginone	61.48	72.91	68.96	74.65	68.23	73.41

## Sheet: Fig. S2
	Sofalcone concertration(μM)	Cell Viability (% control)
	1.25	98.23	92.13	96.42
	2.5	90.86	96.78	94.29
	5	91.29	95.12	88.89
	10	83.08	86.93	85.92

[truncated: 3 more sheets: Fig.S3, Fig.S8, Table 1]
